# Supplementary material for: The Earth BioGenome Project Phase II: illuminating the eukaryotic tree of life
Source: Front Sci. Author manuscript; Available in PMC 2026 Jan 29. (PMC7618684; doi:10.3389/fsci.2025.1514835)
Supplement: Supplementary Material [file EMS212111-supplement-Supplementary_Material.xlsx]

## Sheet: README
The Earth BioGenome Project Phase II: Illuminating the Eukaryotic Tree of Life
Data file "How many species and genera are there?"
These datasheets accompany the article "The Earth BioGenome Project Phase II: Illuminating the Eukaryotic Tree of Life" in Frontiers in Science
This file contains data processed from Catalog of Life on 31 December 2023. The catalog was downloaded and post-processed to
	remove prokaryotic taxa
	remove extinct and fossil taxa
	remove taxon names that were listed as junior synonyms
	remove taxon names listed as "invalid"
	Total living, valid eukaryotic genera	167085
The taxa were sorted by the nomenclatorial Code under which they were declared (to avoid namespace clashes)
	International Code for Algae, Fungi and Plants	https://www.iapt-taxon.org/nomen/main.php
	Algal, Fungal, Plant code genera	31076
	International Code of Zoological Nomenclature	https://www.iczn.org/the-code/the-code-online/
	Zoological code genera	136009
The Code-sorted taxa were aggregated by the generic portion of their names, and two plots were generated:
	a plot aggregating the cumulative number of species in genera sorted by species number (Figure 2A)
	a plot illustrating the distribution of the size of genera (Figure 2B)
This data file gives access to these processed data for
	Figure 2 A Data
	Figure 2 B Data
The original data including the intermediate calculations of values, and the plotted graphs, are available as a GoogleDoc at https://docs.google.com/spreadsheets/d/1V-bTtWjIRasC3AgID0jGlyToKqI-H9h1aPeSxUpNrjk/edit?usp=sharing
Mark Blaxter		2024-03-01

## Sheet: Figure 2A Data
Data plotted as Figure 2A
Columns K, L and N of "Numbers by Genus"
Genera were sorted by the proportion of all species they contained, highest first.
BOTH CODES cumulative genus proportion	ZOOLOGICAL CODE genera - cumulative species proportion	ALGAL, FUNGAL, PLANT CODE genera - cumulative species proportion
7.35245e-06	0.00231344
1.47049e-05	0.00449461
2.20574e-05	0.00642161
2.94098e-05	0.00817992
3.67623e-05	0.00984979
4.41147e-05	0.0112685
5.14672e-05	0.0126849
5.88196e-05	0.0140434
6.61721e-05	0.0153372
7.35245e-05	0.0165419
8.0877e-05	0.017699
8.82295e-05	0.018836
9.55819e-05	0.0199463
0.000102934	0.0209778
0.000110287	0.0220056
0.000117639	0.0230207
0.000124992	0.0240322
0.000132344	0.0250362
0.000139697	0.0260194
0.000147049	0.0269684
0.000154402	0.0278245
0.000161754	0.0286791
0.000169106	0.0295226
0.000176459	0.030349
0.000183811	0.0311583
0.000191164	0.0319661
0.000198516	0.0327605
0.000205869	0.0335527
0.000213221	0.0343278
0.000220574	0.0350903
0.000227926	0.0358439
0.000235279	0.0365974
0.000242631	0.0373413
0.000249983	0.0380823
0.000257336	0.0387994
0.000264688	0.0395024
0.000272041	0.0402047
0.000279393	0.0409033
0.000286746	0.0415944
0.000294098	0.0422833
0.000301451	0.0429633
0.000308803	0.0436284
0.000316156	0.0442899
0.000323508	0.0449498
0.00033086	0.0456075
0.000338213	0.0462622
0.000345565	0.0469065
0.000352918	0.0475501
0.00036027	0.0481795
0.000367623	0.048803
0.000374975	0.0494109
0.000382328	0.0500144
0.00038968	0.0506163
0.000397033	0.0512161
0.000404385	0.0518054
0.000411737	0.052391
0.00041909	0.0529744
0.000426442	0.0535533
0.000433795	0.0541307
0.000441147	0.0547022
0.0004485	0.0552715
0.000455852	0.0558407
0.000463205	0.0563966
0.000470557	0.0569443
0.00047791	0.0574809
0.000485262	0.0580159
0.000492614	0.0585503
0.000499967	0.0590839
0.000507319	0.059616
0.000514672	0.0601443
0.000522024	0.0606712
0.000529377	0.0611937
0.000536729	0.0617146
0.000544082	0.0622333
0.000551434	0.0627506
0.000558787	0.0632678
0.000566139	0.0637761
0.000573491	0.0642815
0.000580844	0.0647839
0.000588196	0.0652818
0.000595549	0.0657708
0.000602901	0.066256
0.000610254	0.0667398
0.000617606	0.0672207
0.000624959	0.0676955
0.000632311	0.0681689
0.000639664	0.0686371
0.000647016	0.0691046
0.000654368	0.0695713
0.000661721	0.0700328
0.000669073	0.0704928
0.000676426	0.0709498
0.000683778	0.0714061
0.000691131	0.0718594
0.000698483	0.0723061
0.000705836	0.0727505
0.000713188	0.0731934
0.000720541	0.0736296
0.000727893	0.0740622
0.000735245	0.074488
0.000742598	0.0749116
0.00074995	0.0753337
0.000757303	0.0757551
0.000764655	0.076172
0.000772008	0.0765837
0.00077936	0.0769932
0.000786713	0.0774012
0.000794065	0.0778054
0.000801418	0.0782052
0.00080877	0.0786051
0.000816122	0.0790041
0.000823475	0.0794002
0.000830827	0.0797963
0.00083818	0.0801895
0.000845532	0.0805826
0.000852885	0.080975
0.000860237	0.0813666
0.00086759	0.0817568
0.000874942	0.0821417
0.000882295	0.0825237
0.000889647	0.0829057
0.000896999	0.0832869
0.000904352	0.0836674
0.000911704	0.0840472
0.000919057	0.0844262
0.000926409	0.0848
0.000933762	0.0851708
0.000941114	0.0855402
0.000948467	0.0859029
0.000955819	0.0862648
0.000963172	0.0866245
0.000970524	0.0869827
0.000977876	0.0873401
0.000985229	0.0876961
0.000992581	0.0880506
0.000999934	0.0884051
0.00100729	0.0887595
0.00101464	0.089114
0.00102199	0.0894678
0.00102934	0.08982
0.0010367	0.0901708
0.00104405	0.0905171
0.0010514	0.0908619
0.00105875	0.091206
0.00106611	0.0915486
0.00107346	0.0918912
0.00108081	0.0922331
0.00108816	0.0925742
0.00109552	0.0929123
0.00110287	0.0932504
0.00111022	0.0935886
0.00111757	0.093926
0.00112493	0.0942626
0.00113228	0.0945978
0.00113963	0.0949329
0.00114698	0.0952666
0.00115434	0.0955988
0.00116169	0.095928
0.00116904	0.0962558
0.00117639	0.0965835
0.00118375	0.0969082
0.0011911	0.097233
0.00119845	0.097557
0.0012058	0.0978803
0.00121316	0.0981999
0.00122051	0.0985194
0.00122786	0.098839
0.00123521	0.0991578
0.00124256	0.0994766
0.00124992	0.0997954
0.00125727	0.100113
0.00126462	0.100431
0.00127197	0.100746
0.00127933	0.101058
0.00128668	0.10137
0.00129403	0.101682
0.00130138	0.101991
0.00130874	0.102299
0.00131609	0.102608
0.00132344	0.102914
0.00133079	0.103221
0.00133815	0.103519
0.0013455	0.103816
0.00135285	0.104113
0.0013602	0.10441
0.00136756	0.104705
0.00137491	0.105
0.00138226	0.105295
0.00138961	0.105588
0.00139697	0.105881
0.00140432	0.106173
0.00141167	0.106464
0.00141902	0.106754
0.00142638	0.107043
0.00143373	0.107332
0.00144108	0.107618
0.00144843	0.107903
0.00145579	0.108189
0.00146314	0.108473
0.00147049	0.108756
0.00147784	0.109037
0.0014852	0.109317
0.00149255	0.109598
0.0014999	0.109879
0.00150725	0.110159
0.00151461	0.11044
0.00152196	0.11072
0.00152931	0.110998
0.00153666	0.111276
0.00154402	0.111553
0.00155137	0.111827
0.00155872	0.112098
0.00156607	0.112369
0.00157343	0.112639
0.00158078	0.112908
0.00158813	0.113177
0.00159548	0.113446
0.00160284	0.113713
0.00161019	0.11398
0.00161754	0.114245
0.00162489	0.11451
0.00163224	0.114774
0.0016396	0.115038
0.00164695	0.115302
0.0016543	0.115565
0.00166165	0.115826
0.00166901	0.116087
0.00167636	0.116348
0.00168371	0.116607
0.00169106	0.116866
0.00169842	0.117126
0.00170577	0.117384
0.00171312	0.117643
0.00172047	0.117902
0.00172783	0.11816
0.00173518	0.118417
0.00174253	0.118674
0.00174988	0.11893
0.00175724	0.119186
0.00176459	0.119441
0.00177194	0.119696
0.00177929	0.119949
0.00178665	0.120202
0.001794	0.120454
0.00180135	0.120707
0.0018087	0.120959
0.00181606	0.121211
0.00182341	0.121462
0.00183076	0.121713
0.00183811	0.121964
0.00184547	0.122215
0.00185282	0.122463
0.00186017	0.12271
0.00186752	0.122957
0.00187488	0.123202
0.00188223	0.123447
0.00188958	0.123692
0.00189693	0.123936
0.00190429	0.12418
0.00191164	0.124422
0.00191899	0.124664
0.00192634	0.124907
0.0019337	0.125149
0.00194105	0.12539
0.0019484	0.12563
0.00195575	0.125871
0.00196311	0.126111
0.00197046	0.12635
0.00197781	0.126589
0.00198516	0.126828
0.00199252	0.127068
0.00199987	0.127307
0.00200722	0.127544
0.00201457	0.12778
0.00202193	0.128016
0.00202928	0.128252
0.00203663	0.128487
0.00204398	0.128723
0.00205133	0.128958
0.00205869	0.129194
0.00206604	0.129429
0.00207339	0.129664
0.00208074	0.129898
0.0020881	0.130133
0.00209545	0.130366
0.0021028	0.130598
0.00211015	0.130831
0.00211751	0.131064
0.00212486	0.131295
0.00213221	0.131525
0.00213956	0.131755
0.00214692	0.131984
0.00215427	0.132213
0.00216162	0.132441
0.00216897	0.132669
0.00217633	0.132896
0.00218368	0.133124
0.00219103	0.13335
0.00219838	0.133576
0.00220574	0.133801
0.00221309	0.134025
0.00222044	0.13425
0.00222779	0.134473
0.00223515	0.134697
0.0022425	0.134921
0.00224985	0.135144
0.0022572	0.135366
0.00226456	0.135587
0.00227191	0.135809
0.00227926	0.136029
0.00228661	0.13625
0.00229397	0.13647
0.00230132	0.13669
0.00230867	0.136909
0.00231602	0.137129
0.00232338	0.137348
0.00233073	0.137566
0.00233808	0.137783
0.00234543	0.138001
0.00235279	0.138219
0.00236014	0.138437
0.00236749	0.138654
0.00237484	0.138871
0.0023822	0.139088
0.00238955	0.139305
0.0023969	0.139521
0.00240425	0.139737
0.00241161	0.139953
0.00241896	0.140168
0.00242631	0.140383
0.00243366	0.140598
0.00244101	0.140812
0.00244837	0.141027
0.00245572	0.141242
0.00246307	0.141456
0.00247042	0.14167
0.00247778	0.141884
0.00248513	0.142098
0.00249248	0.142311
0.00249983	0.142525
0.00250719	0.142738
0.00251454	0.14295
0.00252189	0.143163
0.00252924	0.143376
0.0025366	0.143587
0.00254395	0.143799
0.0025513	0.14401
0.00255865	0.144221
0.00256601	0.144431
0.00257336	0.144641
0.00258071	0.144851
0.00258806	0.14506
0.00259542	0.14527
0.00260277	0.145479
0.00261012	0.145689
0.00261747	0.145898
0.00262483	0.146106
0.00263218	0.146314
0.00263953	0.146521
0.00264688	0.146728
0.00265424	0.146935
0.00266159	0.14714
0.00266894	0.147345
0.00267629	0.147551
0.00268365	0.147755
0.002691	0.147959
0.00269835	0.148164
0.0027057	0.148367
0.00271306	0.148571
0.00272041	0.148775
0.00272776	0.148978
0.00273511	0.149182
0.00274247	0.149385
0.00274982	0.149588
0.00275717	0.14979
0.00276452	0.149993
0.00277188	0.150195
0.00277923	0.150397
0.00278658	0.150599
0.00279393	0.150801
0.00280129	0.151003
0.00280864	0.151205
0.00281599	0.151405
0.00282334	0.151606
0.0028307	0.151807
0.00283805	0.152007
0.0028454	0.152206
0.00285275	0.152406
0.0028601	0.152605
0.00286746	0.152803
0.00287481	0.153002
0.00288216	0.1532
0.00288951	0.153398
0.00289687	0.153597
0.00290422	0.153795
0.00291157	0.153992
0.00291892	0.15419
0.00292628	0.154387
0.00293363	0.154584
0.00294098	0.15478
0.00294833	0.154976
0.00295569	0.155172
0.00296304	0.155369
0.00297039	0.155565
0.00297774	0.15576
0.0029851	0.155956
0.00299245	0.15615
0.0029998	0.156345
0.00300715	0.15654
0.00301451	0.156735
0.00302186	0.156929
0.00302921	0.157123
0.00303656	0.157317
0.00304392	0.157511
0.00305127	0.157704
0.00305862	0.157898
0.00306597	0.158091
0.00307333	0.158284
0.00308068	0.158477
0.00308803	0.15867
0.00309538	0.158863
0.00310274	0.159055
0.00311009	0.159248
0.00311744	0.15944
0.00312479	0.159631
0.00313215	0.159823
0.0031395	0.160014
0.00314685	0.160205
0.0031542	0.160396
0.00316156	0.160586
0.00316891	0.160775
0.00317626	0.160965
0.00318361	0.161154
0.00319097	0.161343
0.00319832	0.161532
0.00320567	0.16172
0.00321302	0.161908
0.00322038	0.162095
0.00322773	0.162282
0.00323508	0.162469
0.00324243	0.162657
0.00324978	0.162843
0.00325714	0.16303
0.00326449	0.163215
0.00327184	0.1634
0.00327919	0.163585
0.00328655	0.163769
0.0032939	0.163954
0.00330125	0.164138
0.0033086	0.164322
0.00331596	0.164506
0.00332331	0.164691
0.00333066	0.164874
0.00333801	0.165058
0.00334537	0.165241
0.00335272	0.165425
0.00336007	0.165609
0.00336742	0.165791
0.00337478	0.165974
0.00338213	0.166157
0.00338948	0.16634
0.00339683	0.166523
0.00340419	0.166705
0.00341154	0.166887
0.00341889	0.167069
0.00342624	0.167251
0.0034336	0.167432
0.00344095	0.167614
0.0034483	0.167795
0.00345565	0.167976
0.00346301	0.168156
0.00347036	0.168336
0.00347771	0.168516
0.00348506	0.168695
0.00349242	0.168874
0.00349977	0.169053
0.00350712	0.169232
0.00351447	0.169411
0.00352183	0.169589
0.00352918	0.169767
0.00353653	0.169946
0.00354388	0.170124
0.00355124	0.170302
0.00355859	0.170479
0.00356594	0.170656
0.00357329	0.170832
0.00358065	0.171008
0.003588	0.171184
0.00359535	0.17136
0.0036027	0.171535
0.00361006	0.17171
0.00361741	0.171884
0.00362476	0.172057
0.00363211	0.17223
0.00363947	0.172403
0.00364682	0.172576
0.00365417	0.17275
0.00366152	0.172922
0.00366887	0.173094
0.00367623	0.173265
0.00368358	0.173435
0.00369093	0.173606
0.00369828	0.173777
0.00370564	0.173947
0.00371299	0.174118
0.00372034	0.174288
0.00372769	0.174457
0.00373505	0.174627
0.0037424	0.174796
0.00374975	0.174966
0.0037571	0.175134
0.00376446	0.175303
0.00377181	0.175472
0.00377916	0.17564
0.00378651	0.175809
0.00379387	0.175978
0.00380122	0.176146
0.00380857	0.176314
0.00381592	0.176482
0.00382328	0.17665
0.00383063	0.176817
0.00383798	0.176984
0.00384533	0.177151
0.00385269	0.177318
0.00386004	0.177485
0.00386739	0.177651
0.00387474	0.177818
0.0038821	0.177984
0.00388945	0.17815
0.0038968	0.178316
0.00390415	0.178481
0.00391151	0.178646
0.00391886	0.178811
0.00392621	0.178976
0.00393356	0.179141
0.00394092	0.179306
0.00394827	0.179471
0.00395562	0.179636
0.00396297	0.179801
0.00397033	0.179966
0.00397768	0.180131
0.00398503	0.180295
0.00399238	0.180458
0.00399974	0.180621
0.00400709	0.180784
0.00401444	0.180947
0.00402179	0.181109
0.00402915	0.18127
0.0040365	0.181431
0.00404385	0.181592
0.0040512	0.181752
0.00405855	0.181913
0.00406591	0.182073
0.00407326	0.182233
0.00408061	0.182393
0.00408796	0.182552
0.00409532	0.182712
0.00410267	0.182872
0.00411002	0.183032
0.00411737	0.183192
0.00412473	0.183351
0.00413208	0.18351
0.00413943	0.183669
0.00414678	0.183828
0.00415414	0.183986
0.00416149	0.184144
0.00416884	0.184303
0.00417619	0.184461
0.00418355	0.184618
0.0041909	0.184776
0.00419825	0.184934
0.0042056	0.185091
0.00421296	0.185248
0.00422031	0.185405
0.00422766	0.185562
0.00423501	0.185718
0.00424237	0.185875
0.00424972	0.186032
0.00425707	0.186188
0.00426442	0.186344
0.00427178	0.1865
0.00427913	0.186655
0.00428648	0.186811
0.00429383	0.186966
0.00430119	0.187121
0.00430854	0.187277
0.00431589	0.187431
0.00432324	0.187586
0.0043306	0.18774
0.00433795	0.187895
0.0043453	0.18805
0.00435265	0.188204
0.00436001	0.188359
0.00436736	0.188513
0.00437471	0.188667
0.00438206	0.188821
0.00438942	0.188975
0.00439677	0.189129
0.00440412	0.189283
0.00441147	0.189436
0.00441883	0.189589
0.00442618	0.189743
0.00443353	0.189896
0.00444088	0.190048
0.00444824	0.1902
0.00445559	0.190353
0.00446294	0.190505
0.00447029	0.190657
0.00447764	0.19081
0.004485	0.190962
0.00449235	0.191114
0.0044997	0.191267
0.00450705	0.191419
0.00451441	0.191571
0.00452176	0.191724
0.00452911	0.191875
0.00453646	0.192027
0.00454382	0.192179
0.00455117	0.19233
0.00455852	0.192482
0.00456587	0.192633
0.00457323	0.192785
0.00458058	0.192937
0.00458793	0.193087
0.00459528	0.193238
0.00460264	0.193389
0.00460999	0.19354
0.00461734	0.193691
0.00462469	0.193841
0.00463205	0.193991
0.0046394	0.194141
0.00464675	0.194291
0.0046541	0.19444
0.00466146	0.194589
0.00466881	0.194739
0.00467616	0.194888
0.00468351	0.195038
0.00469087	0.195187
0.00469822	0.195336
0.00470557	0.195486
0.00471292	0.195635
0.00472028	0.195784
0.00472763	0.195932
0.00473498	0.196081
0.00474233	0.19623
0.00474969	0.196378
0.00475704	0.196526
0.00476439	0.196674
0.00477174	0.196822
0.0047791	0.19697
0.00478645	0.197118
0.0047938	0.197265
0.00480115	0.197413
0.00480851	0.19756
0.00481586	0.197706
0.00482321	0.197853
0.00483056	0.197999
0.00483792	0.198145
0.00484527	0.198292
0.00485262	0.198437
0.00485997	0.198583
0.00486732	0.198729
0.00487468	0.198874
0.00488203	0.199019
0.00488938	0.199164
0.00489673	0.199309
0.00490409	0.199454
0.00491144	0.199599
0.00491879	0.199744
0.00492614	0.199889
0.0049335	0.200034
0.00494085	0.200179
0.0049482	0.200323
0.00495555	0.200467
0.00496291	0.200611
0.00497026	0.200755
0.00497761	0.2009
0.00498496	0.201043
0.00499232	0.201186
0.00499967	0.20133
0.00500702	0.201473
0.00501437	0.201617
0.00502173	0.20176
0.00502908	0.201904
0.00503643	0.202047
0.00504378	0.20219
0.00505114	0.202333
0.00505849	0.202476
0.00506584	0.202618
0.00507319	0.20276
0.00508055	0.202902
0.0050879	0.203044
0.00509525	0.203185
0.0051026	0.203327
0.00510996	0.203468
0.00511731	0.203609
0.00512466	0.20375
0.00513201	0.203891
0.00513937	0.204032
0.00514672	0.204172
0.00515407	0.204313
0.00516142	0.204453
0.00516878	0.204593
0.00517613	0.204733
0.00518348	0.204872
0.00519083	0.205012
0.00519819	0.205152
0.00520554	0.205292
0.00521289	0.205431
0.00522024	0.205571
0.0052276	0.205711
0.00523495	0.20585
0.0052423	0.205989
0.00524965	0.206128
0.00525701	0.206267
0.00526436	0.206406
0.00527171	0.206545
0.00527906	0.206684
0.00528641	0.206823
0.00529377	0.206962
0.00530112	0.207101
0.00530847	0.207239
0.00531582	0.207378
0.00532318	0.207516
0.00533053	0.207654
0.00533788	0.207792
0.00534523	0.207931
0.00535259	0.208069
0.00535994	0.208207
0.00536729	0.208345
0.00537464	0.208483
0.005382	0.208622
0.00538935	0.208759
0.0053967	0.208897
0.00540405	0.209034
0.00541141	0.209172
0.00541876	0.209309
0.00542611	0.209446
0.00543346	0.209583
0.00544082	0.209719
0.00544817	0.209856
0.00545552	0.209993
0.00546287	0.21013
0.00547023	0.210266
0.00547758	0.210402
0.00548493	0.210538
0.00549228	0.210674
0.00549964	0.21081
0.00550699	0.210945
0.00551434	0.211081
0.00552169	0.211216
0.00552905	0.211351
0.0055364	0.211485
0.00554375	0.21162
0.0055511	0.211754
0.00555846	0.211889
0.00556581	0.212023
0.00557316	0.212158
0.00558051	0.212291
0.00558787	0.212425
0.00559522	0.212559
0.00560257	0.212693
0.00560992	0.212826
0.00561728	0.21296
0.00562463	0.213093
0.00563198	0.213226
0.00563933	0.213359
0.00564669	0.213492
0.00565404	0.213625
0.00566139	0.213758
0.00566874	0.213891
0.00567609	0.214023
0.00568345	0.214155
0.0056908	0.214287
0.00569815	0.21442
0.0057055	0.214552
0.00571286	0.214684
0.00572021	0.214816
0.00572756	0.214947
0.00573491	0.215079
0.00574227	0.21521
0.00574962	0.215342
0.00575697	0.215474
0.00576432	0.215605
0.00577168	0.215737
0.00577903	0.215867
0.00578638	0.215998
0.00579373	0.216129
0.00580109	0.21626
0.00580844	0.216391
0.00581579	0.216521
0.00582314	0.216652
0.0058305	0.216782
0.00583785	0.216912
0.0058452	0.217042
0.00585255	0.217172
0.00585991	0.217302
0.00586726	0.217433
0.00587461	0.217563
0.00588196	0.217693
0.00588932	0.217823
0.00589667	0.217953
0.00590402	0.218083
0.00591137	0.218213
0.00591873	0.218342
0.00592608	0.218471
0.00593343	0.218601
0.00594078	0.21873
0.00594814	0.218859
0.00595549	0.218989
0.00596284	0.219117
0.00597019	0.219246
0.00597755	0.219374
0.0059849	0.219503
0.00599225	0.219631
0.0059996	0.21976
0.00600696	0.219889
0.00601431	0.220017
0.00602166	0.220145
0.00602901	0.220273
0.00603637	0.220401
0.00604372	0.220528
0.00605107	0.220656
0.00605842	0.220784
0.00606578	0.220912
0.00607313	0.22104
0.00608048	0.221168
0.00608783	0.221295
0.00609518	0.221422
0.00610254	0.221549
0.00610989	0.221676
0.00611724	0.221803
0.00612459	0.221929
0.00613195	0.222056
0.0061393	0.222182
0.00614665	0.222308
0.006154	0.222435
0.00616136	0.22256
0.00616871	0.222686
0.00617606	0.222811
0.00618341	0.222937
0.00619077	0.223063
0.00619812	0.223188
0.00620547	0.223314
0.00621282	0.223439
0.00622018	0.223565
0.00622753	0.223691
0.00623488	0.223816
0.00624223	0.223941
0.00624959	0.224066
0.00625694	0.224191
0.00626429	0.224316
0.00627164	0.22444
0.006279	0.224565
0.00628635	0.22469
0.0062937	0.224814
0.00630105	0.224938
0.00630841	0.225062
0.00631576	0.225187
0.00632311	0.225311
0.00633046	0.225435
0.00633782	0.225559
0.00634517	0.225682
0.00635252	0.225806
0.00635987	0.225929
0.00636723	0.226052
0.00637458	0.226176
0.00638193	0.226299
0.00638928	0.226422
0.00639664	0.226545
0.00640399	0.226668
0.00641134	0.22679
0.00641869	0.226913
0.00642605	0.227036
0.0064334	0.227158
0.00644075	0.22728
0.0064481	0.227402
0.00645546	0.227524
0.00646281	0.227646
0.00647016	0.227768
0.00647751	0.227889
0.00648486	0.228011
0.00649222	0.228132
0.00649957	0.228254
0.00650692	0.228375
0.00651427	0.228496
0.00652163	0.228617
0.00652898	0.228738
0.00653633	0.228859
0.00654368	0.22898
0.00655104	0.229102
0.00655839	0.229223
0.00656574	0.229343
0.00657309	0.229463
0.00658045	0.229584
0.0065878	0.229704
0.00659515	0.229825
0.0066025	0.229945
0.00660986	0.230065
0.00661721	0.230186
0.00662456	0.230306
0.00663191	0.230427
0.00663927	0.230547
0.00664662	0.230667
0.00665397	0.230788
0.00666132	0.230908
0.00666868	0.231029
0.00667603	0.231149
0.00668338	0.231269
0.00669073	0.231388
0.00669809	0.231508
0.00670544	0.231628
0.00671279	0.231747
0.00672014	0.231867
0.0067275	0.231986
0.00673485	0.232106
0.0067422	0.232226
0.00674955	0.232345
0.00675691	0.232464
0.00676426	0.232582
0.00677161	0.232701
0.00677896	0.23282
0.00678632	0.232939
0.00679367	0.233058
0.00680102	0.233177
0.00680837	0.233296
0.00681573	0.233415
0.00682308	0.233534
0.00683043	0.233653
0.00683778	0.233772
0.00684514	0.23389
0.00685249	0.234008
0.00685984	0.234126
0.00686719	0.234244
0.00687455	0.234362
0.0068819	0.23448
0.00688925	0.234599
0.0068966	0.234717
0.00690395	0.234834
0.00691131	0.234952
0.00691866	0.235069
0.00692601	0.235186
0.00693336	0.235304
0.00694072	0.235421
0.00694807	0.235539
0.00695542	0.235656
0.00696277	0.235774
0.00697013	0.235891
0.00697748	0.236008
0.00698483	0.236126
0.00699218	0.236243
0.00699954	0.236359
0.00700689	0.236476
0.00701424	0.236593
0.00702159	0.236709
0.00702895	0.236825
0.0070363	0.236941
0.00704365	0.237057
0.007051	0.237173
0.00705836	0.237289
0.00706571	0.237405
0.00707306	0.237521
0.00708041	0.237637
0.00708777	0.237753
0.00709512	0.237868
0.00710247	0.237983
0.00710982	0.238098
0.00711718	0.238213
0.00712453	0.238329
0.00713188	0.238444
0.00713923	0.238559
0.00714659	0.238673
0.00715394	0.238788
0.00716129	0.238902
0.00716864	0.239017
0.007176	0.239131
0.00718335	0.239246
0.0071907	0.23936
0.00719805	0.239474
0.00720541	0.239589
0.00721276	0.239703
0.00722011	0.239817
0.00722746	0.239931
0.00723482	0.240045
0.00724217	0.240158
0.00724952	0.240272
0.00725687	0.240386
0.00726423	0.240499
0.00727158	0.240612
0.00727893	0.240724
0.00728628	0.240837
0.00729363	0.24095
0.00730099	0.241063
0.00730834	0.241176
0.00731569	0.241289
0.00732304	0.241402
0.0073304	0.241515
0.00733775	0.241627
0.0073451	0.24174
0.00735245	0.241852
0.00735981	0.241964
0.00736716	0.242076
0.00737451	0.242189
0.00738186	0.242301
0.00738922	0.242413
0.00739657	0.242525
0.00740392	0.242637
0.00741127	0.242748
0.00741863	0.24286
0.00742598	0.242971
0.00743333	0.243083
0.00744068	0.243194
0.00744804	0.243305
0.00745539	0.243417
0.00746274	0.243528
0.00747009	0.24364
0.00747745	0.243751
0.0074848	0.243861
0.00749215	0.243972
0.0074995	0.244083
0.00750686	0.244194
0.00751421	0.244304
0.00752156	0.244415
0.00752891	0.244525
0.00753627	0.244635
0.00754362	0.244745
0.00755097	0.244855
0.00755832	0.244965
0.00756568	0.245075
0.00757303	0.245185
0.00758038	0.245295
0.00758773	0.245405
0.00759509	0.245515
0.00760244	0.245625
0.00760979	0.245735
0.00761714	0.245845
0.0076245	0.245954
0.00763185	0.246063
0.0076392	0.246173
0.00764655	0.246282
0.00765391	0.246391
0.00766126	0.2465
0.00766861	0.24661
0.00767596	0.246719
0.00768332	0.246828
0.00769067	0.246937
0.00769802	0.247047
0.00770537	0.247156
0.00771272	0.247265
0.00772008	0.247374
0.00772743	0.247482
0.00773478	0.247591
0.00774213	0.247699
0.00774949	0.247808
0.00775684	0.247916
0.00776419	0.248025
0.00777154	0.248133
0.0077789	0.248242
0.00778625	0.248349
0.0077936	0.248457
0.00780095	0.248565
0.00780831	0.248673
0.00781566	0.24878
0.00782301	0.248888
0.00783036	0.248996
0.00783772	0.249104
0.00784507	0.249211
0.00785242	0.249319
0.00785977	0.249427
0.00786713	0.249535
0.00787448	0.249642
0.00788183	0.24975
0.00788918	0.249858
0.00789654	0.249966
0.00790389	0.250073
0.00791124	0.25018
0.00791859	0.250287
0.00792595	0.250394
0.0079333	0.250501
0.00794065	0.250608
0.007948	0.250715
0.00795536	0.250822
0.00796271	0.250929
0.00797006	0.251036
0.00797741	0.251143
0.00798477	0.25125
0.00799212	0.251357
0.00799947	0.251463
0.00800682	0.251569
0.00801418	0.251676
0.00802153	0.251782
0.00802888	0.251888
0.00803623	0.251994
0.00804359	0.252101
0.00805094	0.252207
0.00805829	0.252313
0.00806564	0.25242
0.008073	0.252525
0.00808035	0.252631
0.0080877	0.252736
0.00809505	0.252842
0.0081024	0.252947
0.00810976	0.253053
0.00811711	0.253158
0.00812446	0.253264
0.00813181	0.253369
0.00813917	0.253475
0.00814652	0.25358
0.00815387	0.253685
0.00816122	0.25379
0.00816858	0.253895
0.00817593	0.253999
0.00818328	0.254104
0.00819063	0.254209
0.00819799	0.254314
0.00820534	0.254419
0.00821269	0.254523
0.00822004	0.254628
0.0082274	0.254733
0.00823475	0.254837
0.0082421	0.254941
0.00824945	0.255045
0.00825681	0.255149
0.00826416	0.255253
0.00827151	0.255357
0.00827886	0.255461
0.00828622	0.255565
0.00829357	0.255669
0.00830092	0.255773
0.00830827	0.255877
0.00831563	0.255981
0.00832298	0.256086
0.00833033	0.25619
0.00833768	0.256294
0.00834504	0.256398
0.00835239	0.256501
0.00835974	0.256604
0.00836709	0.256708
0.00837445	0.256811
0.0083818	0.256914
0.00838915	0.257017
0.0083965	0.257121
0.00840386	0.257224
0.00841121	0.257327
0.00841856	0.25743
0.00842591	0.257532
0.00843327	0.257635
0.00844062	0.257738
0.00844797	0.25784
0.00845532	0.257943
0.00846268	0.258045
0.00847003	0.258148
0.00847738	0.25825
0.00848473	0.258353
0.00849209	0.258455
0.00849944	0.258558
0.00850679	0.258661
0.00851414	0.258763
0.00852149	0.258866
0.00852885	0.258968
0.0085362	0.259071
0.00854355	0.259173
0.0085509	0.259274
0.00855826	0.259376
0.00856561	0.259478
0.00857296	0.25958
0.00858031	0.259682
0.00858767	0.259783
0.00859502	0.259885
0.00860237	0.259987
0.00860972	0.260089
0.00861708	0.260191
0.00862443	0.260293
0.00863178	0.260394
0.00863913	0.260496
0.00864649	0.260598
0.00865384	0.2607
0.00866119	0.260802
0.00866854	0.260903
0.0086759	0.261004
0.00868325	0.261106
0.0086906	0.261207
0.00869795	0.261308
0.00870531	0.261409
0.00871266	0.26151
0.00872001	0.261611
0.00872736	0.261712
0.00873472	0.261813
0.00874207	0.261914
0.00874942	0.262015
0.00875677	0.262116
0.00876413	0.262217
0.00877148	0.262318
0.00877883	0.262419
0.00878618	0.26252
0.00879354	0.26262
0.00880089	0.26272
0.00880824	0.262821
0.00881559	0.262921
0.00882295	0.263021
0.0088303	0.263122
0.00883765	0.263222
0.008845	0.263322
0.00885236	0.263423
0.00885971	0.263523
0.00886706	0.263623
0.00887441	0.263724
0.00888177	0.263824
0.00888912	0.263924
0.00889647	0.264023
0.00890382	0.264123
0.00891117	0.264222
0.00891853	0.264322
0.00892588	0.264421
0.00893323	0.264521
0.00894058	0.264621
0.00894794	0.26472
0.00895529	0.26482
0.00896264	0.264919
0.00896999	0.265019
0.00897735	0.265119
0.0089847	0.265218
0.00899205	0.265318
0.0089994	0.265417
0.00900676	0.265515
0.00901411	0.265614
0.00902146	0.265713
0.00902881	0.265812
0.00903617	0.265911
0.00904352	0.26601
0.00905087	0.266108
0.00905822	0.266207
0.00906558	0.266306
0.00907293	0.266405
0.00908028	0.266504
0.00908763	0.266603
0.00909499	0.266701
0.00910234	0.2668
0.00910969	0.266898
0.00911704	0.266997
0.0091244	0.267095
0.00913175	0.267193
0.0091391	0.267291
0.00914645	0.267389
0.00915381	0.267487
0.00916116	0.267585
0.00916851	0.267683
0.00917586	0.267781
0.00918322	0.267879
0.00919057	0.267977
0.00919792	0.268076
0.00920527	0.268174
0.00921263	0.268272
0.00921998	0.26837
0.00922733	0.268468
0.00923468	0.268565
0.00924204	0.268663
0.00924939	0.26876
0.00925674	0.268857
0.00926409	0.268955
0.00927145	0.269052
0.0092788	0.269149
0.00928615	0.269247
0.0092935	0.269344
0.00930086	0.269442
0.00930821	0.269539
0.00931556	0.269635
0.00932291	0.269732
0.00933026	0.269829
0.00933762	0.269925
0.00934497	0.270022
0.00935232	0.270119
0.00935967	0.270215
0.00936703	0.270312
0.00937438	0.270408
0.00938173	0.270505
0.00938908	0.270602
0.00939644	0.270698
0.00940379	0.270795
0.00941114	0.270891
0.00941849	0.270988
0.00942585	0.271085
0.0094332	0.271181
0.00944055	0.271277
0.0094479	0.271373
0.00945526	0.271469
0.00946261	0.271565
0.00946996	0.271661
0.00947731	0.271756
0.00948467	0.271852
0.00949202	0.271948
0.00949937	0.272044
0.00950672	0.27214
0.00951408	0.272236
0.00952143	0.272332
0.00952878	0.272428
0.00953613	0.272523
0.00954349	0.272618
0.00955084	0.272713
0.00955819	0.272808
0.00956554	0.272903
0.0095729	0.272998
0.00958025	0.273093
0.0095876	0.273189
0.00959495	0.273284
0.00960231	0.273379
0.00960966	0.273474
0.00961701	0.273569
0.00962436	0.273664
0.00963172	0.273759
0.00963907	0.273854
0.00964642	0.273949
0.00965377	0.274043
0.00966113	0.274138
0.00966848	0.274232
0.00967583	0.274326
0.00968318	0.274421
0.00969054	0.274515
0.00969789	0.274609
0.00970524	0.274704
0.00971259	0.274798
0.00971995	0.274893
0.0097273	0.274987
0.00973465	0.275081
0.009742	0.275176
0.00974935	0.27527
0.00975671	0.275364
0.00976406	0.275458
0.00977141	0.275552
0.00977876	0.275645
0.00978612	0.275739
0.00979347	0.275833
0.00980082	0.275926
0.00980817	0.27602
0.00981553	0.276114
0.00982288	0.276207
0.00983023	0.276301
0.00983758	0.276394
0.00984494	0.276488
0.00985229	0.276582
0.00985964	0.276675
0.00986699	0.276769
0.00987435	0.276863
0.0098817	0.276956
0.00988905	0.277048
0.0098964	0.277141
0.00990376	0.277234
0.00991111	0.277327
0.00991846	0.27742
0.00992581	0.277513
0.00993317	0.277606
0.00994052	0.277699
0.00994787	0.277792
0.00995522	0.277885
0.00996258	0.277977
0.00996993	0.27807
0.00997728	0.278162
0.00998463	0.278255
0.00999199	0.278347
0.00999934	0.278439
0.0100067	0.278531
0.010014	0.278623
0.0100214	0.278715
0.0100287	0.278808
0.0100361	0.2789
0.0100435	0.278992
0.0100508	0.279084
0.0100582	0.279176
0.0100655	0.279268
0.0100729	0.27936
0.0100802	0.279453
0.0100876	0.279545
0.0100949	0.279637
0.0101023	0.279728
0.0101096	0.27982
0.010117	0.279911
0.0101243	0.280002
0.0101317	0.280094
0.010139	0.280185
0.0101464	0.280277
0.0101537	0.280368
0.0101611	0.28046
0.0101684	0.280551
0.0101758	0.280642
0.0101831	0.280734
0.0101905	0.280825
0.0101979	0.280917
0.0102052	0.281008
0.0102126	0.281099
0.0102199	0.281191
0.0102273	0.281282
0.0102346	0.281374
0.010242	0.281465
0.0102493	0.281556
0.0102567	0.281648
0.010264	0.281739
0.0102714	0.28183
0.0102787	0.281921
0.0102861	0.282011
0.0102934	0.282102
0.0103008	0.282193
0.0103081	0.282283
0.0103155	0.282374
0.0103228	0.282465
0.0103302	0.282555
0.0103376	0.282646
0.0103449	0.282737
0.0103523	0.282827
0.0103596	0.282918
0.010367	0.283009
0.0103743	0.283099
0.0103817	0.28319
0.010389	0.283281
0.0103964	0.283371
0.0104037	0.283461
0.0104111	0.283551
0.0104184	0.283641
0.0104258	0.283731
0.0104331	0.283821
0.0104405	0.283911
0.0104478	0.284001
0.0104552	0.284091
0.0104625	0.284181
0.0104699	0.28427
0.0104772	0.28436
0.0104846	0.28445
0.010492	0.28454
0.0104993	0.28463
0.0105067	0.28472
0.010514	0.28481
0.0105214	0.2849
0.0105287	0.28499
0.0105361	0.28508
0.0105434	0.28517
0.0105508	0.28526
0.0105581	0.285349
0.0105655	0.285438
0.0105728	0.285527
0.0105802	0.285616
0.0105875	0.285705
0.0105949	0.285795
0.0106022	0.285884
0.0106096	0.285973
0.0106169	0.286062
0.0106243	0.286151
0.0106316	0.286241
0.010639	0.28633
0.0106464	0.286419
0.0106537	0.286508
0.0106611	0.286597
0.0106684	0.286685
0.0106758	0.286773
0.0106831	0.286862
0.0106905	0.28695
0.0106978	0.287039
0.0107052	0.287127
0.0107125	0.287216
0.0107199	0.287304
0.0107272	0.287392
0.0107346	0.287481
0.0107419	0.287569
0.0107493	0.287658
0.0107566	0.287746
0.010764	0.287835
0.0107713	0.287923
0.0107787	0.288011
0.0107861	0.2881
0.0107934	0.288188
0.0108008	0.288277
0.0108081	0.288365
0.0108155	0.288454
0.0108228	0.288542
0.0108302	0.288631
0.0108375	0.288719
0.0108449	0.288807
0.0108522	0.288896
0.0108596	0.288984
0.0108669	0.289073
0.0108743	0.28916
0.0108816	0.289248
0.010889	0.289336
0.0108963	0.289423
0.0109037	0.289511
0.010911	0.289599
0.0109184	0.289687
0.0109257	0.289774
0.0109331	0.289862
0.0109405	0.28995
0.0109478	0.290037
0.0109552	0.290125
0.0109625	0.290213
0.0109699	0.2903
0.0109772	0.290388
0.0109846	0.290476
0.0109919	0.290563
0.0109993	0.290651
0.0110066	0.290739
0.011014	0.290827
0.0110213	0.290914
0.0110287	0.291
0.011036	0.291087
0.0110434	0.291174
0.0110507	0.291261
0.0110581	0.291348
0.0110654	0.291435
0.0110728	0.291522
0.0110801	0.291609
0.0110875	0.291696
0.0110949	0.291783
0.0111022	0.29187
0.0111096	0.291957
0.0111169	0.292044
0.0111243	0.292131
0.0111316	0.292218
0.011139	0.292305
0.0111463	0.292392
0.0111537	0.292479
0.011161	0.292566
0.0111684	0.292652
0.0111757	0.292739
0.0111831	0.292826
0.0111904	0.292912
0.0111978	0.292998
0.0112051	0.293084
0.0112125	0.29317
0.0112198	0.293257
0.0112272	0.293343
0.0112346	0.293429
0.0112419	0.293515
0.0112493	0.293602
0.0112566	0.293688
0.011264	0.293774
0.0112713	0.29386
0.0112787	0.293946
0.011286	0.294033
0.0112934	0.294119
0.0113007	0.294205
0.0113081	0.294291
0.0113154	0.294377
0.0113228	0.294464
0.0113301	0.29455
0.0113375	0.294636
0.0113448	0.294722
0.0113522	0.294808
0.0113595	0.294893
0.0113669	0.294979
0.0113742	0.295064
0.0113816	0.295149
0.011389	0.295235
0.0113963	0.29532
0.0114037	0.295406
0.011411	0.295491
0.0114184	0.295577
0.0114257	0.295662
0.0114331	0.295748
0.0114404	0.295833
0.0114478	0.295919
0.0114551	0.296004
0.0114625	0.29609
0.0114698	0.296175
0.0114772	0.29626
0.0114845	0.296344
0.0114919	0.296429
0.0114992	0.296514
0.0115066	0.296599
0.0115139	0.296683
0.0115213	0.296768
0.0115286	0.296853
0.011536	0.296938
0.0115434	0.297022
0.0115507	0.297106
0.0115581	0.29719
0.0115654	0.297274
0.0115728	0.297358
0.0115801	0.297442
0.0115875	0.297526
0.0115948	0.29761
0.0116022	0.297694
0.0116095	0.297778
0.0116169	0.297862
0.0116242	0.297946
0.0116316	0.29803
0.0116389	0.298114
0.0116463	0.298198
0.0116536	0.298282
0.011661	0.298366
0.0116683	0.29845
0.0116757	0.298534
0.0116831	0.298617
0.0116904	0.2987
0.0116978	0.298784
0.0117051	0.298867
0.0117125	0.29895
0.0117198	0.299033
0.0117272	0.299116
0.0117345	0.2992
0.0117419	0.299283
0.0117492	0.299366
0.0117566	0.299449
0.0117639	0.299533
0.0117713	0.299616
0.0117786	0.299699
0.011786	0.299782
0.0117933	0.299866
0.0118007	0.299948
0.011808	0.300031
0.0118154	0.300113
0.0118227	0.300196
0.0118301	0.300278
0.0118375	0.300361
0.0118448	0.300443
0.0118522	0.300525
0.0118595	0.300608
0.0118669	0.30069
0.0118742	0.300773
0.0118816	0.300855
0.0118889	0.300938
0.0118963	0.30102
0.0119036	0.301103
0.011911	0.301185
0.0119183	0.301268
0.0119257	0.30135
0.011933	0.301433
0.0119404	0.301515
0.0119477	0.301596
0.0119551	0.301678
0.0119624	0.30176
0.0119698	0.301842
0.0119771	0.301923
0.0119845	0.302005
0.0119919	0.302087
0.0119992	0.302169
0.0120066	0.30225
0.0120139	0.302331
0.0120213	0.302412
0.0120286	0.302493
0.012036	0.302574
0.0120433	0.302655
0.0120507	0.302736
0.012058	0.302817
0.0120654	0.302898
0.0120727	0.302979
0.0120801	0.30306
0.0120874	0.303141
0.0120948	0.303222
0.0121021	0.303303
0.0121095	0.303384
0.0121168	0.303465
0.0121242	0.303546
0.0121316	0.303627
0.0121389	0.303708
0.0121463	0.303789
0.0121536	0.303869
0.012161	0.303949
0.0121683	0.304029
0.0121757	0.30411
0.012183	0.30419
0.0121904	0.30427
0.0121977	0.304351
0.0122051	0.304431
0.0122124	0.304511
0.0122198	0.304591
0.0122271	0.304672
0.0122345	0.304752
0.0122418	0.304832
0.0122492	0.304912
0.0122565	0.304993
0.0122639	0.305073
0.0122712	0.305153
0.0122786	0.305233
0.012286	0.305314
0.0122933	0.305393
0.0123007	0.305473
0.012308	0.305552
0.0123154	0.305632
0.0123227	0.305711
0.0123301	0.305791
0.0123374	0.30587
0.0123448	0.30595
0.0123521	0.306029
0.0123595	0.306109
0.0123668	0.306188
0.0123742	0.306268
0.0123815	0.306347
0.0123889	0.306427
0.0123962	0.306506
0.0124036	0.306586
0.0124109	0.306665
0.0124183	0.306745
0.0124256	0.306824
0.012433	0.306904
0.0124404	0.306984
0.0124477	0.307063
0.0124551	0.307143
0.0124624	0.307222
0.0124698	0.307301
0.0124771	0.30738
0.0124845	0.307458
0.0124918	0.307537
0.0124992	0.307616
0.0125065	0.307695
0.0125139	0.307773
0.0125212	0.307852
0.0125286	0.307931
0.0125359	0.30801
0.0125433	0.308089
0.0125506	0.308167
0.012558	0.308246
0.0125653	0.308325
0.0125727	0.308404
0.01258	0.308482
0.0125874	0.308561
0.0125948	0.30864
0.0126021	0.308719
0.0126095	0.308798
0.0126168	0.308876
0.0126242	0.308955
0.0126315	0.309034
0.0126389	0.309113
0.0126462	0.309191
0.0126536	0.30927
0.0126609	0.309349
0.0126683	0.309428
0.0126756	0.309507
0.012683	0.309585
0.0126903	0.309663
0.0126977	0.309741
0.012705	0.309819
0.0127124	0.309897
0.0127197	0.309975
0.0127271	0.310053
0.0127345	0.310131
0.0127418	0.310209
0.0127492	0.310287
0.0127565	0.310365
0.0127639	0.310443
0.0127712	0.310521
0.0127786	0.310599
0.0127859	0.310677
0.0127933	0.310755
0.0128006	0.310833
0.012808	0.310911
0.0128153	0.310989
0.0128227	0.311066
0.01283	0.311144
0.0128374	0.311221
0.0128447	0.311298
0.0128521	0.311376
0.0128594	0.311453
0.0128668	0.31153
0.0128741	0.311607
0.0128815	0.311685
0.0128889	0.311762
0.0128962	0.311839
0.0129036	0.311917
0.0129109	0.311994
0.0129183	0.312071
0.0129256	0.312148
0.012933	0.312226
0.0129403	0.312303
0.0129477	0.31238
0.012955	0.312458
0.0129624	0.312535
0.0129697	0.312612
0.0129771	0.312689
0.0129844	0.312766
0.0129918	0.312843
0.0129991	0.312919
0.0130065	0.312996
0.0130138	0.313072
0.0130212	0.313149
0.0130285	0.313225
0.0130359	0.313302
0.0130433	0.313378
0.0130506	0.313455
0.013058	0.313531
0.0130653	0.313608
0.0130727	0.313685
0.01308	0.313761
0.0130874	0.313838
0.0130947	0.313913
0.0131021	0.313989
0.0131094	0.314065
0.0131168	0.314141
0.0131241	0.314217
0.0131315	0.314292
0.0131388	0.314368
0.0131462	0.314444
0.0131535	0.31452
0.0131609	0.314596
0.0131682	0.314671
0.0131756	0.314747
0.013183	0.314823
0.0131903	0.314899
0.0131977	0.314975
0.013205	0.31505
0.0132124	0.315126
0.0132197	0.315202
0.0132271	0.315278
0.0132344	0.315354
0.0132418	0.315429
0.0132491	0.315505
0.0132565	0.315581
0.0132638	0.315657
0.0132712	0.315733
0.0132785	0.315808
0.0132859	0.315884
0.0132932	0.31596
0.0133006	0.316036
0.0133079	0.316111
0.0133153	0.316186
0.0133226	0.316261
0.01333	0.316336
0.0133374	0.316411
0.0133447	0.316486
0.0133521	0.316561
0.0133594	0.316636
0.0133668	0.316711
0.0133741	0.316786
0.0133815	0.316862
0.0133888	0.316937
0.0133962	0.317012
0.0134035	0.317087
0.0134109	0.317162
0.0134182	0.317237
0.0134256	0.317312
0.0134329	0.317387
0.0134403	0.317462
0.0134476	0.317537
0.013455	0.317612
0.0134623	0.317687
0.0134697	0.317762
0.013477	0.317837
0.0134844	0.317912
0.0134918	0.317987
0.0134991	0.318062
0.0135065	0.318137
0.0135138	0.318211
0.0135212	0.318285
0.0135285	0.31836
0.0135359	0.318434
0.0135432	0.318508
0.0135506	0.318583
0.0135579	0.318657
0.0135653	0.318731
0.0135726	0.318806
0.01358	0.31888
0.0135873	0.318954
0.0135947	0.319029
0.013602	0.319103
0.0136094	0.319177
0.0136167	0.319252
0.0136241	0.319326
0.0136315	0.3194
0.0136388	0.319474
0.0136462	0.319549
0.0136535	0.319623
0.0136609	0.319697
0.0136682	0.319772
0.0136756	0.319846
0.0136829	0.31992
0.0136903	0.319995
0.0136976	0.320069
0.013705	0.320143
0.0137123	0.320218
0.0137197	0.320291
0.013727	0.320365
0.0137344	0.320438
0.0137417	0.320512
0.0137491	0.320585
0.0137564	0.320659
0.0137638	0.320733
0.0137711	0.320806
0.0137785	0.32088
0.0137859	0.320953
0.0137932	0.321027
0.0138006	0.3211
0.0138079	0.321174
0.0138153	0.321248
0.0138226	0.321321
0.01383	0.321395
0.0138373	0.321468
0.0138447	0.321542
0.013852	0.321616
0.0138594	0.321689
0.0138667	0.321763
0.0138741	0.321836
0.0138814	0.32191
0.0138888	0.321983
0.0138961	0.322057
0.0139035	0.32213
0.0139108	0.322203
0.0139182	0.322275
0.0139255	0.322348
0.0139329	0.322421
0.0139403	0.322494
0.0139476	0.322567
0.013955	0.32264
0.0139623	0.322712
0.0139697	0.322785
0.013977	0.322858
0.0139844	0.322931
0.0139917	0.323004
0.0139991	0.323077
0.0140064	0.323149
0.0140138	0.323222
0.0140211	0.323295
0.0140285	0.323368
0.0140358	0.323441
0.0140432	0.323514
0.0140505	0.323586
0.0140579	0.323659
0.0140652	0.323732
0.0140726	0.323805
0.01408	0.323878
0.0140873	0.32395
0.0140947	0.324023
0.014102	0.324096
0.0141094	0.324169
0.0141167	0.324242
0.0141241	0.324315
0.0141314	0.324387
0.0141388	0.32446
0.0141461	0.324532
0.0141535	0.324604
0.0141608	0.324677
0.0141682	0.324749
0.0141755	0.324821
0.0141829	0.324893
0.0141902	0.324965
0.0141976	0.325037
0.0142049	0.325109
0.0142123	0.325181
0.0142196	0.325253
0.014227	0.325325
0.0142344	0.325397
0.0142417	0.32547
0.0142491	0.325542
0.0142564	0.325614
0.0142638	0.325686
0.0142711	0.325758
0.0142785	0.32583
0.0142858	0.325902
0.0142932	0.325974
0.0143005	0.326046
0.0143079	0.326118
0.0143152	0.32619
0.0143226	0.326262
0.0143299	0.326335
0.0143373	0.326407
0.0143446	0.326478
0.014352	0.326549
0.0143593	0.326621
0.0143667	0.326692
0.014374	0.326763
0.0143814	0.326835
0.0143888	0.326906
0.0143961	0.326977
0.0144035	0.327049
0.0144108	0.32712
0.0144182	0.327191
0.0144255	0.327263
0.0144329	0.327334
0.0144402	0.327405
0.0144476	0.327477
0.0144549	0.327548
0.0144623	0.327619
0.0144696	0.327691
0.014477	0.327762
0.0144843	0.327833
0.0144917	0.327905
0.014499	0.327976
0.0145064	0.328048
0.0145137	0.328119
0.0145211	0.32819
0.0145285	0.328261
0.0145358	0.328331
0.0145432	0.328402
0.0145505	0.328473
0.0145579	0.328543
0.0145652	0.328614
0.0145726	0.328684
0.0145799	0.328755
0.0145873	0.328826
0.0145946	0.328896
0.014602	0.328967
0.0146093	0.329037
0.0146167	0.329108
0.014624	0.329179
0.0146314	0.329249
0.0146387	0.32932
0.0146461	0.32939
0.0146534	0.329461
0.0146608	0.329532
0.0146681	0.329602
0.0146755	0.329673
[truncated: 165,090 more rows]

## Sheet: Figure 2B Data
Data plotted as Figure 2B
SPECIES PER GENUS
	Sorted by species per genus	Sorted by species per genus
serial	ZOOLOGICAL CODE - species per genus	ALGAL, FUNGAL, PLANT CODE - species per genus
1	3113	5524
2	2935	3232
3	2593	3064
4	2366	2633
5	2247	2484
6	1909	2352
7	1906	2145
8	1828	2087
9	1741	2070
10	1621	2026
11	1557	1948
12	1530	1908
13	1494	1771
14	1388	1709
15	1383	1705
16	1366	1685
17	1361	1637
18	1351	1601
19	1323	1531
20	1277	1496
21	1152	1455
22	1150	1412
23	1135	1406
24	1112	1349
25	1089	1332
26	1087	1262
27	1069	1257
28	1066	1227
29	1043	1220
30	1026	1163
31	1014	1144
32	1014	1141
33	1001	1124
34	997	1119
35	965	1082
36	946	1082
37	945	1018
38	940	1012
39	930	991
40	927	979
41	915	951
42	895	942
43	890	917
44	888	904
45	885	893
46	881	873
47	867	869
48	866	864
49	847	864
50	839	849
51	818	830
52	812	817
53	810	800
54	807	789
55	793	778
56	788	777
57	785	766
58	779	765
59	777	757
60	769	752
61	766	740
62	766	737
63	748	736
64	737	726
65	722	720
66	720	716
67	719	714
68	718	696
69	716	688
70	711	687
71	709	681
72	703	677
73	701	676
74	698	670
75	696	670
76	696	669
77	684	665
78	680	654
79	676	651
80	670	649
81	658	644
82	653	643
83	651	637
84	647	636
85	639	633
86	637	633
87	630	631
88	629	630
89	628	621
90	621	620
91	619	618
92	615	612
93	614	611
94	610	607
95	601	603
96	598	598
97	596	595
98	587	593
99	582	592
100	573	587
101	570	586
102	568	585
103	567	584
104	561	574
105	554	573
106	551	573
107	549	572
108	544	569
109	538	565
110	538	556
111	537	556
112	533	550
113	533	548
114	529	545
115	529	524
116	528	522
117	527	521
118	525	519
119	518	516
120	514	516
121	514	515
122	513	508
123	512	507
124	511	507
125	510	485
126	503	482
127	499	482
128	497	481
129	488	480
130	487	480
131	484	480
132	482	479
133	481	475
134	479	470
135	477	469
136	477	463
137	477	460
138	477	457
139	476	455
140	474	455
141	472	454
142	466	449
143	464	447
144	463	446
145	461	445
146	461	444
147	460	441
148	459	441
149	455	438
150	455	436
151	455	427
152	454	425
153	453	424
154	451	423
155	451	422
156	449	420
157	447	418
158	443	417
159	441	414
160	441	413
161	437	409
162	437	409
163	436	409
164	435	407
165	430	407
166	430	404
167	430	402
168	429	396
169	429	394
170	429	393
171	428	391
172	427	391
173	424	388
174	420	382
175	420	380
176	419	379
177	416	379
178	415	378
179	415	376
180	413	374
181	412	373
182	401	372
183	400	368
184	400	368
185	399	366
186	397	363
187	397	362
188	397	362
189	395	360
190	394	355
191	393	355
192	391	354
193	390	354
194	389	353
195	389	351
196	385	348
197	384	347
198	384	346
199	383	346
200	380	345
201	378	343
202	378	342
203	378	342
204	378	340
205	377	340
206	377	337
207	377	336
208	375	335
209	373	330
210	373	329
211	369	324
212	365	323
213	364	321
214	363	320
215	363	320
216	362	319
217	361	319
218	360	317
219	359	316
220	357	315
221	356	314
222	356	310
223	355	310
224	355	310
225	354	308
226	351	307
227	351	307
228	351	303
229	349	303
230	349	301
231	349	301
232	348	300
233	348	299
234	348	299
235	347	299
236	346	299
237	346	299
238	345	297
239	344	297
240	344	296
241	342	296
242	341	296
243	340	295
244	340	294
245	340	293
246	339	292
247	339	291
248	338	291
249	338	291
250	338	291
251	337	291
252	334	290
253	332	289
254	332	289
255	330	288
256	330	288
257	329	288
258	329	287
259	328	287
260	326	286
261	326	285
262	326	285
263	326	284
264	324	283
265	324	283
266	323	283
267	323	283
268	322	283
269	322	282
270	322	281
271	322	280
272	322	277
273	319	276
274	318	276
275	317	275
276	317	275
277	317	275
278	317	274
279	317	274
280	317	273
281	316	272
282	316	272
283	316	270
284	315	269
285	314	269
286	313	269
287	313	269
288	313	269
289	311	268
290	310	267
291	309	267
292	309	267
293	307	267
294	307	267
295	307	266
296	306	266
297	306	266
298	304	265
299	304	264
300	303	263
301	302	262
302	302	262
303	301	261
304	301	260
305	301	260
306	300	260
307	299	259
308	298	259
309	298	258
310	297	258
311	297	257
312	296	256
313	296	256
314	295	256
315	295	256
316	295	255
317	293	255
318	293	255
319	293	254
320	293	254
321	293	254
322	292	253
323	292	253
324	292	253
325	292	253
326	291	252
327	291	252
328	290	252
329	290	251
330	289	251
331	289	251
332	289	249
333	289	247
334	289	247
335	288	246
336	288	246
337	288	246
338	288	245
339	287	245
340	287	244
341	287	243
342	286	243
343	286	242
344	286	242
345	285	242
346	285	241
347	284	241
348	283	241
349	283	241
350	283	241
351	282	240
352	282	240
353	282	240
354	282	239
355	282	239
356	281	238
357	280	237
358	280	237
359	279	237
360	278	236
361	278	236
362	277	236
363	276	234
364	276	233
365	275	232
366	275	232
367	275	232
368	274	231
369	274	230
370	274	230
371	274	230
372	274	230
373	274	230
374	273	229
375	272	229
376	272	229
377	272	228
378	272	227
379	272	226
380	272	226
381	272	226
382	271	225
383	270	224
384	270	224
385	270	224
386	269	224
387	269	223
388	268	223
389	268	223
390	267	222
391	267	222
392	267	222
393	267	221
394	267	220
395	266	219
396	266	219
397	266	218
398	265	218
399	265	218
400	264	218
401	264	218
402	264	216
403	264	216
404	264	215
405	263	215
406	263	215
407	262	215
408	262	215
409	262	215
410	262	215
411	262	214
412	261	214
413	261	213
414	261	212
415	260	212
416	260	212
417	260	212
418	260	211
419	260	210
420	260	210
421	259	210
422	259	209
423	259	208
424	258	208
425	258	208
426	258	208
427	257	207
428	257	206
429	257	206
430	255	206
431	255	206
432	255	205
433	255	205
434	254	204
435	254	204
436	253	203
437	253	203
438	252	203
439	252	202
440	252	202
441	252	202
442	251	202
443	251	201
444	249	200
445	249	200
446	249	200
447	248	200
448	248	200
449	248	199
450	248	199
451	248	199
452	248	198
453	247	197
454	247	197
455	247	197
456	247	196
457	247	196
458	246	195
459	246	195
460	246	195
461	246	195
462	246	195
463	245	194
464	245	194
465	245	194
466	245	194
467	244	194
468	244	193
469	244	193
470	244	193
471	242	192
472	242	192
473	242	192
474	241	192
475	241	192
476	241	191
477	241	191
478	240	191
479	240	191
480	240	191
481	240	191
482	240	191
483	239	189
484	239	189
485	238	188
486	237	188
487	237	188
488	237	188
489	236	187
490	236	187
491	235	187
492	234	186
493	233	186
494	233	185
495	233	185
496	233	184
497	233	184
498	232	184
499	231	183
500	230	183
501	230	183
502	230	183
503	230	182
504	229	182
505	229	182
506	229	182
507	228	181
508	228	181
509	228	181
510	228	181
511	227	181
512	227	181
513	227	181
514	227	181
515	227	180
516	227	180
517	226	179
518	226	179
519	226	179
520	226	179
521	225	179
522	225	178
523	225	177
524	225	177
525	224	177
526	224	177
527	224	177
528	224	176
529	223	176
530	223	176
531	223	176
532	222	176
533	222	175
534	222	175
535	222	175
536	222	174
537	222	174
538	222	174
539	222	173
540	222	173
541	221	173
542	221	173
543	220	173
544	219	172
545	219	171
546	219	171
547	218	171
548	217	171
549	217	171
550	216	171
551	216	171
552	216	171
553	216	171
554	215	171
555	215	171
556	215	170
557	215	170
558	215	170
559	215	170
560	215	170
561	214	170
562	214	169
563	214	168
564	214	168
565	213	168
566	213	168
567	213	167
568	213	167
569	212	167
570	212	167
571	212	167
572	212	167
573	211	167
574	211	167
575	211	166
576	211	166
577	211	165
578	211	165
579	210	165
580	210	165
581	210	164
582	209	164
583	209	164
584	209	164
585	209	164
586	209	164
587	208	164
588	208	163
589	208	163
590	208	163
591	208	162
592	208	162
593	208	161
594	208	161
595	207	161
596	207	161
597	207	160
598	207	160
599	207	160
600	207	159
601	206	159
602	206	159
603	206	158
604	205	158
605	205	158
606	205	158
607	205	158
608	205	157
609	205	157
610	205	157
611	205	156
612	205	156
613	205	156
614	205	155
615	205	155
616	204	155
617	204	155
618	204	155
619	204	155
620	204	155
621	204	154
622	204	154
623	204	154
624	203	154
625	203	154
626	203	154
627	203	154
628	203	153
629	202	153
630	202	153
631	202	153
632	201	153
633	201	152
634	201	152
635	201	152
636	201	152
637	201	151
638	201	151
639	201	151
640	201	151
641	201	151
642	200	150
643	200	150
644	200	150
645	200	150
646	200	149
647	199	149
648	199	149
649	199	149
650	199	149
651	199	149
652	199	149
653	198	148
654	198	147
655	197	147
656	197	147
657	197	147
658	197	147
659	197	147
660	196	147
661	196	147
662	196	147
663	196	147
664	195	147
665	195	146
666	195	146
667	195	144
668	195	144
669	195	144
670	195	144
671	195	144
672	195	144
673	194	143
674	194	143
675	194	143
676	194	143
677	194	143
678	193	143
679	193	142
680	193	142
681	193	142
682	193	141
683	193	141
684	193	141
685	193	141
686	193	141
687	192	141
688	192	140
689	192	140
690	191	140
691	191	140
692	191	140
693	190	140
694	190	140
695	190	140
696	190	140
697	190	140
698	190	140
699	189	139
700	189	139
701	189	139
702	189	139
703	188	139
704	188	139
705	188	139
706	188	139
707	188	139
708	188	138
709	188	138
710	188	137
711	188	137
712	188	137
713	187	137
714	187	137
715	187	137
716	187	136
717	187	136
718	187	136
719	187	135
720	187	135
721	187	135
722	186	135
723	186	135
724	186	134
725	186	134
726	186	134
727	186	133
728	186	133
729	186	133
730	186	132
731	186	132
732	186	132
733	185	132
734	185	132
735	185	132
736	185	132
737	185	132
738	184	132
739	184	131
740	184	131
741	184	131
742	184	130
743	184	130
744	184	130
745	183	130
746	183	130
747	183	130
748	183	130
749	182	130
750	182	130
751	182	129
752	181	129
753	181	129
754	181	128
755	181	128
756	181	128
757	181	128
758	181	128
759	180	128
760	180	128
761	180	128
762	180	128
763	180	127
764	180	127
765	179	127
766	179	127
767	179	127
768	179	127
769	179	127
770	179	126
771	178	126
772	178	125
773	178	125
774	178	125
775	178	125
776	178	125
777	178	125
778	177	125
779	177	125
780	177	125
781	177	125
782	177	125
783	177	124
784	177	124
785	177	124
786	176	124
787	176	124
788	176	124
789	176	124
790	176	123
791	176	123
792	176	123
793	175	123
794	175	123
795	175	123
796	175	123
797	175	123
798	175	123
799	175	123
800	175	123
801	175	122
802	175	122
803	175	122
804	175	122
805	174	121
806	174	121
807	174	121
808	174	121
809	174	120
810	174	120
811	173	120
812	173	120
813	173	120
814	173	120
815	173	120
816	173	120
817	173	119
818	173	119
819	172	119
820	172	119
821	172	119
822	172	119
823	172	119
824	172	118
825	172	118
826	172	118
827	172	118
828	171	118
829	171	118
830	171	118
831	171	117
832	171	117
833	170	117
834	170	117
835	170	117
836	170	117
837	170	117
838	169	117
839	169	117
840	169	117
841	169	117
842	169	116
843	169	116
844	169	116
845	169	116
846	169	116
847	169	116
848	169	115
849	168	115
850	168	115
851	168	115
852	168	115
853	168	115
854	168	115
855	168	115
856	167	115
857	167	115
858	167	115
859	167	114
860	167	114
861	167	114
862	167	114
863	166	114
864	166	114
865	166	114
866	166	114
867	166	114
868	166	114
869	166	114
870	165	114
871	165	113
872	165	113
873	165	113
874	165	113
875	165	113
876	164	113
877	164	113
878	164	112
879	164	112
880	164	112
881	164	112
882	164	112
883	163	112
884	163	112
885	163	112
886	163	112
887	163	112
888	163	112
889	163	112
890	163	112
891	163	112
892	163	111
893	162	111
894	162	111
895	162	111
896	162	111
897	162	111
898	162	111
899	162	111
900	162	111
901	162	111
902	162	111
903	162	111
904	162	110
905	162	110
906	162	110
907	162	110
908	162	110
909	161	110
910	161	110
911	161	110
912	161	110
913	161	110
914	161	110
915	161	110
916	161	110
917	161	110
918	160	110
919	160	109
920	160	109
921	160	109
922	160	109
923	160	109
924	160	109
925	160	109
926	160	109
927	160	109
928	160	109
929	160	109
930	160	109
931	159	108
932	159	108
933	159	108
934	159	108
935	159	108
936	159	108
937	159	107
938	159	107
939	158	107
940	158	107
941	158	107
942	158	107
943	158	107
944	158	107
945	158	107
946	158	106
947	158	106
948	158	106
949	158	106
950	158	106
951	157	106
952	157	106
953	157	106
954	157	106
955	157	106
956	156	106
957	156	105
958	156	105
959	156	105
960	156	105
961	156	105
962	156	105
963	156	105
964	156	105
965	155	105
966	155	105
967	155	105
968	155	104
969	155	104
970	155	104
971	155	104
972	154	104
973	154	104
974	154	104
975	154	104
976	154	104
977	154	104
978	154	104
979	154	104
980	154	104
981	154	104
982	153	104
983	153	104
984	153	103
985	153	103
986	153	103
987	153	103
988	152	103
989	152	103
990	152	103
991	152	102
992	152	102
993	152	102
994	152	102
995	152	102
996	152	102
997	152	102
998	151	101
999	151	101
1000	151	101
1001	151	101
1002	151	101
1003	151	101
1004	151	101
1005	151	101
1006	151	101
1007	150	101
1008	150	101
1009	150	101
1010	150	100
1011	150	100
1012	150	100
1013	150	100
1014	150	100
1015	150	100
1016	150	100
1017	149	100
1018	149	100
1019	149	99
1020	149	99
1021	149	99
1022	149	99
1023	149	99
1024	148	99
1025	148	99
1026	148	99
1027	148	99
1028	148	99
1029	148	99
1030	148	99
1031	148	99
1032	148	99
1033	148	99
1034	148	99
1035	148	98
1036	148	98
1037	147	98
1038	147	98
1039	147	98
1040	147	98
1041	147	98
1042	147	98
1043	147	98
1044	147	98
1045	147	98
1046	147	98
1047	147	98
1048	147	97
1049	147	97
1050	146	97
1051	146	97
1052	146	97
1053	146	97
1054	146	97
1055	146	97
1056	146	97
1057	146	96
1058	146	96
1059	145	96
1060	145	96
1061	145	96
1062	145	96
1063	145	95
1064	145	95
1065	145	95
1066	145	95
1067	145	95
1068	145	95
1069	145	95
1070	145	95
1071	145	95
1072	145	95
1073	145	95
1074	145	95
1075	144	94
1076	144	94
1077	144	94
1078	144	94
1079	144	94
1080	144	94
1081	144	94
1082	144	94
1083	144	94
1084	144	94
1085	144	94
1086	144	94
1087	144	94
1088	143	94
1089	143	94
1090	143	94
1091	143	93
1092	143	93
1093	143	93
1094	143	93
1095	143	93
1096	143	93
1097	143	93
1098	142	93
1099	142	93
1100	142	93
1101	142	93
1102	142	93
1103	142	92
1104	142	92
1105	142	92
1106	142	92
1107	142	92
1108	142	92
1109	141	92
1110	141	92
1111	141	92
1112	141	92
1113	141	92
1114	141	92
1115	141	92
1116	141	92
1117	141	92
1118	141	92
1119	141	92
1120	140	91
1121	140	91
1122	140	91
1123	140	91
1124	140	91
1125	140	91
1126	140	91
1127	140	91
1128	140	91
1129	140	91
1130	140	90
1131	140	90
1132	140	90
1133	140	90
1134	140	90
1135	140	90
1136	139	90
1137	139	90
1138	139	90
1139	139	90
1140	139	90
1141	139	90
1142	139	90
1143	139	90
1144	139	90
1145	138	90
1146	138	89
1147	138	89
1148	138	89
1149	138	89
1150	138	89
1151	138	89
1152	138	89
1153	138	89
1154	138	89
1155	138	89
1156	138	89
1157	138	89
1158	138	89
1159	138	89
1160	138	89
1161	138	88
1162	137	88
1163	137	88
1164	137	88
1165	137	88
1166	137	88
1167	137	88
1168	137	88
1169	137	88
1170	137	88
1171	137	88
1172	137	88
1173	137	88
1174	137	88
1175	137	88
1176	137	88
1177	137	88
1178	137	87
1179	137	87
1180	136	87
1181	136	87
1182	136	87
1183	136	87
1184	136	87
1185	136	87
1186	136	87
1187	136	87
1188	136	87
1189	136	87
1190	136	87
1191	136	87
1192	136	87
1193	136	87
1194	136	87
1195	135	86
1196	135	86
1197	135	86
1198	135	86
1199	135	86
1200	135	86
1201	135	86
1202	135	86
1203	135	86
1204	135	86
1205	135	85
1206	135	85
1207	135	85
1208	135	85
1209	134	85
1210	134	85
1211	134	85
1212	134	85
1213	134	85
1214	134	85
1215	134	85
1216	134	85
1217	134	84
1218	134	84
1219	134	84
1220	134	84
1221	134	84
1222	134	84
1223	134	84
1224	133	84
1225	133	84
1226	133	84
1227	133	84
1228	133	83
1229	133	83
1230	133	83
1231	133	83
1232	133	83
1233	133	83
1234	133	83
1235	133	83
1236	133	83
1237	133	83
1238	133	83
1239	132	82
1240	132	82
1241	132	82
1242	132	82
1243	132	82
1244	132	82
1245	132	82
1246	132	82
1247	132	82
1248	132	82
1249	132	82
1250	132	82
1251	132	82
1252	132	82
1253	132	82
1254	132	82
1255	132	82
1256	131	82
1257	131	82
1258	131	82
1259	131	82
1260	131	82
1261	131	82
1262	131	82
1263	131	81
1264	131	81
1265	131	81
1266	131	81
1267	130	81
1268	130	81
1269	130	81
1270	130	81
1271	130	81
1272	130	81
1273	130	81
1274	130	81
1275	130	81
1276	130	81
1277	130	81
1278	130	81
1279	130	81
1280	130	81
1281	130	80
1282	130	80
1283	130	80
1284	129	80
1285	129	80
1286	129	80
1287	129	80
1288	129	80
1289	129	80
1290	129	80
1291	129	80
1292	129	80
1293	129	80
1294	129	79
1295	129	79
1296	129	79
1297	128	79
1298	128	79
1299	128	79
1300	128	79
1301	128	79
1302	128	79
1303	128	79
1304	128	79
1305	128	79
1306	128	79
1307	128	79
1308	128	78
1309	128	78
1310	128	78
1311	128	78
1312	127	78
1313	127	78
1314	127	78
1315	127	78
1316	127	78
1317	127	78
1318	127	78
1319	127	78
1320	127	78
1321	127	78
1322	127	78
1323	127	77
1324	127	77
1325	127	77
1326	127	77
1327	127	77
1328	126	77
1329	126	77
1330	126	77
1331	126	77
1332	126	77
1333	126	77
1334	126	77
1335	126	77
1336	126	77
1337	126	77
1338	126	76
1339	126	76
1340	126	76
1341	126	76
1342	126	76
1343	126	76
1344	125	76
1345	125	76
1346	125	76
1347	125	76
1348	125	76
1349	125	76
1350	125	76
1351	125	76
1352	125	76
1353	125	76
1354	125	76
1355	125	76
1356	125	75
1357	124	75
1358	124	75
1359	124	75
1360	124	75
1361	124	75
1362	124	75
1363	124	75
1364	124	75
1365	124	75
1366	124	75
1367	124	75
1368	124	75
1369	124	75
1370	124	75
1371	124	75
1372	124	75
1373	124	75
1374	123	75
1375	123	75
1376	123	75
1377	123	74
1378	123	74
1379	123	74
1380	123	74
1381	123	74
1382	123	74
1383	123	74
1384	123	74
1385	123	74
1386	123	74
1387	123	74
1388	123	74
1389	123	74
1390	123	74
1391	123	73
1392	123	73
1393	123	73
1394	123	73
1395	123	73
1396	123	73
1397	122	73
1398	122	73
1399	122	73
1400	122	73
1401	122	73
1402	122	73
1403	122	73
1404	122	73
1405	122	73
1406	122	73
1407	122	73
1408	122	73
1409	122	73
1410	122	72
1411	122	72
1412	122	72
1413	122	72
1414	122	72
1415	121	72
1416	121	72
1417	121	72
1418	121	72
1419	121	72
1420	121	71
1421	121	71
1422	121	71
1423	121	71
1424	121	71
1425	121	71
1426	121	71
1427	121	71
1428	121	71
1429	121	71
1430	121	71
1431	121	71
1432	121	71
1433	121	71
1434	121	71
1435	121	71
1436	120	71
1437	120	71
1438	120	71
1439	120	71
1440	120	71
1441	120	71
1442	120	71
1443	120	70
1444	120	70
1445	120	70
1446	120	70
1447	120	70
1448	120	70
1449	120	70
1450	119	70
1451	119	70
1452	119	70
1453	119	70
1454	119	70
1455	119	70
1456	119	70
1457	119	70
1458	119	70
1459	119	70
1460	119	70
1461	119	70
1462	119	70
1463	119	70
1464	119	70
1465	119	70
1466	119	70
1467	119	70
1468	119	70
1469	119	69
1470	119	69
1471	119	69
1472	119	69
1473	119	69
1474	119	69
1475	119	69
1476	119	69
1477	119	69
1478	119	69
1479	118	69
1480	118	69
1481	118	69
1482	118	69
1483	118	69
1484	118	69
1485	118	69
1486	118	69
1487	118	69
1488	118	69
1489	118	69
1490	118	69
1491	118	68
1492	118	68
1493	118	68
1494	118	68
1495	118	68
1496	118	68
1497	118	68
1498	118	68
1499	117	68
1500	117	68
1501	117	68
1502	117	68
1503	117	68
1504	117	68
1505	117	68
1506	117	68
1507	117	68
1508	117	68
1509	117	68
1510	117	68
1511	117	68
1512	117	68
1513	117	68
1514	117	68
1515	117	68
1516	117	68
1517	117	68
1518	117	68
1519	117	68
1520	117	68
1521	116	67
1522	116	67
1523	116	67
1524	116	67
1525	116	67
1526	116	67
1527	116	67
1528	116	67
1529	116	67
1530	116	67
1531	116	67
1532	116	67
1533	116	67
1534	116	67
1535	116	67
1536	116	67
1537	116	67
1538	116	67
1539	116	67
1540	116	67
1541	116	67
1542	116	67
1543	116	67
1544	115	67
1545	115	67
1546	115	67
1547	115	67
1548	115	66
1549	115	66
1550	115	66
1551	115	66
1552	115	66
1553	115	66
1554	115	66
1555	115	66
1556	115	66
1557	115	66
1558	115	66
1559	115	66
1560	115	66
1561	114	66
1562	114	66
1563	114	66
1564	114	66
1565	114	66
1566	114	66
1567	114	66
1568	114	66
1569	114	65
1570	114	65
1571	113	65
1572	113	65
1573	113	65
1574	113	65
1575	113	65
1576	113	65
1577	113	65
1578	113	65
1579	113	65
1580	113	65
1581	113	65
1582	113	65
1583	113	65
1584	113	65
1585	113	65
1586	113	65
1587	113	65
1588	113	65
1589	112	65
1590	112	65
1591	112	65
1592	112	65
1593	112	65
1594	112	65
1595	112	64
1596	112	64
1597	112	64
1598	112	64
1599	112	64
1600	112	64
1601	112	64
1602	112	64
1603	112	64
1604	112	64
1605	111	64
1606	111	64
1607	111	64
1608	111	64
1609	111	64
1610	111	64
1611	111	64
1612	111	64
1613	111	64
1614	111	64
1615	111	64
1616	111	64
1617	111	63
1618	111	63
1619	111	63
1620	111	63
1621	111	63
1622	111	63
1623	111	63
1624	110	63
1625	110	63
1626	110	63
1627	110	63
1628	110	63
1629	110	63
1630	110	63
1631	110	63
1632	110	63
1633	110	63
1634	109	63
1635	109	63
1636	109	63
1637	109	63
1638	109	63
1639	109	63
1640	109	63
1641	109	63
1642	109	63
1643	109	63
1644	109	63
1645	109	62
1646	109	62
1647	109	62
1648	109	62
1649	109	62
1650	109	62
1651	109	62
1652	108	62
1653	108	62
1654	108	62
1655	108	62
1656	108	62
1657	108	62
1658	108	62
1659	108	62
1660	108	62
1661	108	62
1662	108	62
1663	108	62
1664	108	62
1665	108	62
1666	108	62
1667	108	62
1668	108	62
1669	108	62
1670	108	62
1671	108	62
1672	107	62
1673	107	62
1674	107	62
1675	107	62
1676	107	62
1677	107	61
1678	107	61
1679	107	61
1680	107	61
1681	107	61
1682	107	61
1683	107	61
1684	107	61
1685	107	61
1686	107	61
1687	107	61
1688	107	61
1689	107	61
1690	107	61
1691	107	61
1692	107	61
1693	107	61
1694	107	61
1695	107	61
1696	106	61
1697	106	61
1698	106	61
1699	106	61
1700	106	61
1701	106	60
1702	106	60
1703	106	60
1704	106	60
1705	106	60
1706	106	60
1707	106	60
1708	106	60
1709	106	60
1710	106	60
1711	106	60
1712	106	60
1713	106	60
1714	106	60
1715	106	60
1716	106	60
1717	106	60
1718	106	60
1719	106	60
1720	106	60
1721	106	60
1722	106	60
1723	106	60
1724	106	60
1725	105	60
1726	105	60
1727	105	59
1728	105	59
1729	105	59
1730	105	59
1731	105	59
1732	105	59
1733	105	59
1734	105	59
1735	105	59
1736	105	59
1737	105	59
1738	105	59
1739	105	59
1740	105	59
1741	105	59
1742	105	59
1743	105	59
1744	104	59
1745	104	59
1746	104	59
1747	104	59
1748	104	59
1749	104	59
1750	104	59
1751	104	58
1752	104	58
1753	104	58
1754	104	58
1755	104	58
1756	104	58
1757	104	58
1758	104	58
1759	104	58
1760	104	58
1761	104	58
1762	104	58
1763	104	58
1764	104	58
1765	104	58
1766	103	58
1767	103	58
1768	103	58
1769	103	58
1770	103	58
1771	103	58
1772	103	58
1773	103	58
1774	103	57
1775	103	57
1776	103	57
1777	103	57
1778	103	57
1779	103	57
1780	103	57
1781	102	57
1782	102	57
1783	102	57
1784	102	57
1785	102	57
1786	102	57
1787	102	57
1788	102	57
1789	102	57
1790	102	57
1791	102	57
1792	102	57
1793	102	57
1794	102	57
1795	102	57
1796	102	57
1797	102	57
1798	102	57
1799	102	57
1800	102	57
1801	102	57
1802	102	57
1803	102	57
1804	102	57
1805	102	57
1806	102	57
1807	102	57
1808	102	57
1809	102	56
1810	101	56
1811	101	56
1812	101	56
1813	101	56
1814	101	56
1815	101	56
1816	101	56
1817	101	56
1818	101	56
1819	101	56
1820	101	56
1821	101	56
1822	101	56
1823	101	56
1824	101	56
1825	101	56
1826	101	56
1827	101	56
1828	101	56
1829	101	56
1830	101	56
1831	101	56
1832	101	56
1833	101	56
1834	101	56
1835	101	56
1836	101	56
1837	100	56
1838	100	56
1839	100	56
1840	100	55
1841	100	55
1842	100	55
1843	100	55
1844	100	55
1845	100	55
1846	100	55
1847	100	55
1848	100	55
1849	100	55
1850	100	55
1851	100	55
1852	100	55
1853	100	55
1854	100	55
1855	100	55
1856	100	55
1857	100	55
1858	100	55
1859	100	55
1860	100	55
1861	100	55
1862	100	55
1863	100	55
1864	100	55
1865	100	55
1866	99	55
1867	99	55
1868	99	55
1869	99	55
1870	99	55
1871	99	55
1872	99	55
1873	99	55
1874	99	55
1875	99	55
1876	99	55
1877	99	55
1878	99	55
1879	99	54
1880	99	54
1881	99	54
1882	99	54
1883	99	54
1884	99	54
1885	99	54
1886	99	54
1887	99	54
1888	99	54
1889	99	54
1890	99	54
1891	98	54
1892	98	54
1893	98	54
1894	98	54
1895	98	54
1896	98	54
1897	98	54
1898	98	54
1899	98	54
1900	98	54
1901	98	54
1902	98	54
1903	98	54
1904	98	53
1905	98	53
1906	98	53
1907	98	53
1908	98	53
1909	98	53
1910	98	53
1911	98	53
1912	98	53
1913	98	53
1914	98	53
1915	98	53
1916	98	53
1917	98	53
1918	98	53
1919	98	53
1920	98	53
1921	98	53
1922	98	53
1923	98	53
1924	97	53
1925	97	53
1926	97	53
1927	97	53
1928	97	53
1929	97	53
1930	97	53
1931	97	53
1932	97	53
1933	97	53
1934	97	53
1935	97	53
1936	97	53
1937	97	53
1938	97	53
1939	97	52
1940	97	52
1941	97	52
1942	97	52
1943	97	52
1944	97	52
1945	97	52
1946	97	52
1947	97	52
1948	97	52
1949	97	52
1950	97	52
1951	96	52
1952	96	52
1953	96	52
1954	96	52
1955	96	52
1956	96	52
1957	96	52
1958	96	52
1959	96	52
1960	96	52
1961	96	52
1962	96	52
1963	96	52
1964	96	52
1965	96	52
1966	96	52
1967	96	52
1968	96	52
1969	96	52
1970	96	52
1971	96	52
1972	96	52
1973	96	52
1974	96	52
1975	96	52
1976	95	52
1977	95	52
1978	95	52
1979	95	52
1980	95	51
1981	95	51
1982	95	51
1983	95	51
1984	95	51
1985	95	51
1986	95	51
1987	95	51
1988	95	51
1989	95	51
1990	95	51
1991	95	51
1992	95	51
1993	95	51
1994	95	51
1995	95	51
1996	95	51
[truncated: 165,090 more rows]
